# Supplementary material for: Determining Relative Dynamic Stability of Cell States Using Boolean Network Model
Source: Sci Rep. 2018 Aug 13;8:12077. doi: 10.1038/s41598-018-30544-0 (PMC6089891; doi:10.1038/s41598-018-30544-0)
Supplement: Supplementary file 2 — Supplementary Table S2 [file 41598_2018_30544_MOESM2_ESM.xlsx]

## Sheet: Title
Supplementary Table S2. Data for the relative dynamic stability of EMT Boolean model with single mutation.
Determining Relative Dynamic Stability of Cell States Using Boolean Network Model
Jae Il Joo1§, Joseph X. Zhou2,3§, Sui Huang2*, Kwang-Hyun Cho1*,
1 Department of Bio and Brain Engineering, Korea Advanced Institute of Science and Technology (KAIST), Daejeon 34141, Republic of Korea
2 Institute for Systems Biology, Seattle, WA, USA
3 Kavli Institute for Theoretical Physics, UC Santa Barbara, California, USA
§ These authors contributed equally as first author
*Authors for correspondence (KHC: ckh@kaist.ac.kr; SH: shuang@systemsbiology.org)

## Sheet: single_KO
Mutation	Attractors	Phenotype	Basin size	SSP		MFPT						BTR
Input_KO	00101	E	32	0.862386
Snail_KO	00101	E	16	0.452356		E->EL	100.588					E->E	0.99	E->EL	0.01
	10101	EL	16	0.452356		EL->E	100.588					EL->E	0.01	EL->EL	0.99
m34_KO	00001	EL	16	0.454528		EL->M	109.877	EL->H	173.527			EL->EL	0.99	EL->M	0.005	EL->H	0.005
	11010	M	8	0.279826		M->EL	105.52	M->H	73.053			M->EL	0.01	M->M	0.970471	M->H	0.0195295
	11011	H	8	0.178261		H->EL	105.255	H->M	48.6348			H->EL	0.01	H->M	0.0195295	H->H	0.970471
Zeb_KO	00101	E	16	0.46315		E->ND1	238.986	E->EL	104.219	E->ND2	106.976	E->E	0.99	E->ND1	0.005	E->C	0.005
	11000	ND1	8	0.160208		ND1->E	103.757	ND1->EL	72.6383	ND1->ND2	71.3737	ND1->E	0.01	ND1->ND1	0.975249	ND1->C	0.014751
	11101↔10000	EL↔ND2	8	0.159317	SUM(EL,ND2) 0.315565208987296	EL->E	103.526	EL->ND1	140.972	EL->ND2	2.95282	C->E	0.01	C->ND1	0.014751	C->C	0.975249
				0.156248		ND2->E	103.517	ND2->ND1	140.298	ND2->EL	3.53473
m200_KO	00010	ML	16	0.46249		ML->M	102.264					ML->ML	0.99	ML->M	0.99
	11010	M	16	0.470142		M->ML	102.039					M->ML	0.01	M->M	0.01
	* C = cyclic attractor.

## Sheet: single_OE
Mutation	Attractors	Phenotype	Basin size	SSP		MFPT								BTR
Input_OE	11010	M	23	0.503366		M->H	28.4619							M->M	0.988451	M->H	0.0115495
	11011	H	9	0.405206		H->M	24.5244							H->M	0.0295153	H->H	0.970485
Snail_OE	01010	ML	10	0.28586		ML->HL	89.8802	ML->M	121.003	ML->H	160.103			ML->ML	0.976278	ML->HL	0.0137216	ML->M	0.0098614	ML->H	0.000138602
	01011	HL	6	0.19309		HL->ML	62.4268	HL->M	131.071	HL->H	145.687			HL->ML	0.0228693	HL->HL	0.967131	HL->M	0.000231003	HL->H	0.009769
	11010	M	10	0.28586		M->ML	121.003	M->HL	160.103	M->H	89.8802			M->ML	0.0098614	M->HL	0.000138602	M->M	0.976278	M->H	0.0137216
	11011	H	6	0.19309		H->ML	131.071	H->HL	145.687	H->M	62.4268			H->ML	0.000231003	H->HL	0.009769	H->M	0.0228693	H->H	0.967131
m34_OE	00101	E	16	0.457386		E->ND	104.288	E->HL1	106.205	E->HL2	108.058	E->EL	102.222	E->E	0.99	E->C	0.01
	10100 → 11111 ↑ ↓ 11101 ← 10111	ND → HL1 ↑ ↓ EL ← HL2	16	0.115746	SUM(ND,HL1,HL2,EL) 0.475278871031659	ND->E	104.197	ND->HL1	2.20992	ND->HL2	4.45331	ND->EL	6.28692	C->E	0.01	C->C	0.99
				0.121291		HL1->E	104.197	HL1->ND	6.60944	HL1->HL2	2.25172	HL1->EL	4.249
				0.116908		HL2->E	104.195	HL2->ND	4.53222	HL2->HL1	6.32497	HL2->EL	2.16782
				0.121334		EL->E	104.217	EL->ND	2.37015	EL->HL1	4.32968	EL->HL2	6.56521
Zeb_OE	00011	HL	16	0.469331		HL->M	212.877	HL->H	102.262					HL->HL	0.99	HL->M	0.001875	HL->H	0.008125
	11010	M	3	0.154992		M->HL	103.125	M->H	53.6836					M->HL	0.01	M->M	0.963863	M->H	0.0261373
	11011	H	13	0.320228		H->HL	102.774	H->M	110.915					H->HL	0.01	H->M	0.00603169	H->H	0.983968
m200_OE	00101	E	16	0.452515		E->EL	171.498	E->H	370.371	E->EL1	112.799	E->EL	108.506	E->E	0.99	E->EL	0.005	E->H	0.003125	E->C	0.001875
	11001	EL	8	0.179927		EL->E	104.58	EL->H	207.222	EL->EL1	94.8964	EL->EL2	93.0284	EL->E	0.01	EL->EL	0.965668	EL->H	0.0146041	EL->C	0.00972786
	11011	H	5	0.0925618		H->E	105.031	H->EL	73.1862	H->EL1	125.733	H->EL2	123.287	H->E	0.01	H->EL	0.0233666	H->H	0.966516	H->C	0.000117812
	10001↔11101	EL1↔EL2	3	0.101861	SUM(EL1,EL2) 0.206721546216247	EL1->E	104.249	EL1->EL	74.1707	EL1->H	273.145	EL1->EL2	4.89059	C->E	0.01	C->EL	0.025941	C->H	0.000196353	C->C	0.963863
				0.104861		EL2->E	104.259	EL2->EL	74.1652	EL2->H	273.165	EL2->EL1	5.02936
* C = cyclic attractor.
