# Supplementary material for: Determining Relative Dynamic Stability of Cell States Using Boolean Network Model
Source: Sci Rep. 2018 Aug 13;8:12077. doi: 10.1038/s41598-018-30544-0 (PMC6089891; doi:10.1038/s41598-018-30544-0)
Supplement: Supplementary file 3 — Supplementary Table S3 [file 41598_2018_30544_MOESM3_ESM.xlsx]

## Sheet: Title
Supplementary Table S3. 1-degree neighbor of wild type and mutated EMT network.
Determining Relative Dynamic Stability of Cell States Using Boolean Network Model
Jae Il Joo1§, Joseph X. Zhou2,3§, Sui Huang2*, Kwang-Hyun Cho1*,
1 Department of Bio and Brain Engineering, Korea Advanced Institute of Science and Technology (KAIST), Daejeon 34141, Republic of Korea
2 Institute for Systems Biology, Seattle, WA, USA
3 Kavli Institute for Theoretical Physics, UC Santa Barbara, California, USA
§ These authors contributed equally as first author
*Authors for correspondence (KHC: ckh@kaist.ac.kr; SH: shuang@systemsbiology.org)

## Sheet: Control
		Input neighbor		Snail neighbor		m34 neighbor		Zeb neighbor		m200 neighbor
Attractor	State	Basin	State	Basin	State	Basin	State	Basin	State	Basin	State
E	00101	M	10101	E	01101	E	00001	E	00111	E	00100
M	11010	E	01010	H	10010	H	11110	M	11000	H	11011
H	11011	E	01011	M	10011	M	11111	M	11001	M	11010
OjA		j			SA
		E	M	H
A	E	0.8	0.2	0	1
	M	0.2	0.2	0.6	0.4
	H	0.2	0.8	0	-0.4

## Sheet: SnailKO
		Input neighbor		Snail neighbor		m34 neighbor		Zeb neighbor		m200 neighbor
Attractor	State	Basin	State	Basin	State	Basin	State	Basin	State	Basin	State
E	00101	EL	10101	E	01101	E	00001	E	00111	E	00100
EL	10101	E	00101	EL	11101	EL	10001	EL	10111	EL	10100
OjA		j		SA
		E	EL
A	E	0.8	0.2	0.8
	EL	0.2	0.8	0.8

## Sheet: u34KO
		Input neighbor		Snail neighbor		m34 neighbor		Zeb neighbor		m200 neighbor
Attractor	State	Basin	State	Basin	State	Basin	State	Basin	State	Basin	State
EL	00001	M	10001	EL	01001	EL	00101	EL	00011	EL	00000
M	11010	EL	01010	H	10010	H	11110	M	11000	H	11011
H	11011	EL	01011	M	10011	M	11111	M	11001	M	11010
OjA		j			SA
		EL	M	H
A	EL	0.8	0.2	0	1
	M	0.2	0.2	0.6	0.4
	H	0.2	0.8	0	-0.4

## Sheet: ZebKO
		Input neighbor		Snail neighbor		m34 neighbor		Zeb neighbor		m200 neighbor
Attractor	State	Basin	State	Basin	State	Basin	State	Basin	State	Basin	State
E	00101	C	10101	E	01101	E	00001	E	00111	E	00100
C	11101	E	01101	C	10101	ND	11001	C	11111	C	11100
C	10000	E	00000	ND	11000	C	10100	ND	10010	C	10001
ND	11000	E	01000	C	10000	C	11100	ND	11010	ND	11001
* C = cyclic attractor.
OjA		j			SA
		E	C	ND
A	E	0.8	0.2	0	1
	C	0.2	0.5	0.3	0.6
	ND	0.2	0.4	0.4	0.1

## Sheet: u200KO
		Input neighbor		Snail neighbor		m34 neighbor		Zeb neighbor		m200 neighbor
Attractor	State	Basin	State	Basin	State	Basin	State	Basin	State	Basin	State
M	11010	ML	01010	M	10010	M	11110	M	11000	M	11011
ML	00010	M	10010	ML	01010	ML	00110	ML	00000	ML	00011
OjA		j		SA
		M	ML
A	M	0.8	0.2	0.8
	ML	0.2	0.8	0.8

## Sheet: InputOE
		Input neighbor		Snail neighbor		m34 neighbor		Zeb neighbor		m200 neighbor
Attractor	State	Basin	State	Basin	State	Basin	State	Basin	State	Basin	State
M	11010	H	01010	H	10010	H	11110	M	11000	H	11011
H	11011	M	01011	M	10011	M	11111	M	11001	M	11010
OjA		j		SA
		M	H
A	M	0.2	0.8	0.4
	H	1	0	-0.2

## Sheet: SnailOE
		Input neighbor		Snail neighbor		m34 neighbor		Zeb neighbor		m200 neighbor
Attractor	State	Basin	State	Basin	State	Basin	State	Basin	State	Basin	State
M	11010	ML	01010	H	10010	M	11110	M	11000	H	11011
ML	01010	M	11010	HL	00010	ML	01110	ML	01000	HL	01011
H	11011	HL	01011	M	10011	H	11111	M	11001	M	11010
HL	01011	H	11011	ML	00011	HL	01111	ML	01001	ML	01010
OjA		j				SA
		M	ML	H	HL
A	M	0.4	0.2	0.4	0	0.6
	ML	0.2	0.4	0	0.4	0.6
	H	0.6	0	0.2	0.2	0
	HL	0	0.6	0.2	0.2	0

## Sheet: u34OE
		Input neighbor		Snail neighbor		m34 neighbor		Zeb neighbor		m200 neighbor
Attractor	State	Basin	State	Basin	State	Basin	State	Basin	State	Basin	State
E	00101	C	10101	E	01101	E	00001	E	00111	E	00100
C	10111	E	00111	C	11111	C	10011	C	10101	C	10110
C	10100	E	00100	C	11100	C	10000	C	10110	C	10101
C	11101	E	01101	C	10101	C	11001	C	11111	C	11100
C	11111	E	01111	C	10111	C	11011	C	11101	C	11110
* C = cyclic attractor.
OjA		j		SA
		E	C
A	E	0.8	0.2	0.8
	C	0.2	0.8	0.8

## Sheet: ZebOE
		Input neighbor		Snail neighbor		m34 neighbor		Zeb neighbor		m200 neighbor
Attractor	State	Basin	State	Basin	State	Basin	State	Basin	State	Basin	State
M	11010	HL	01010	H	10010	H	11110	M	11000	H	11011
H	11011	HL	01011	H	10011	H	11111	M	11001	M	11010
HL	00011	H	10011	HL	01011	HL	00111	HL	00001	HL	00010
OjA		j			SA
		M	H	HL
A	M	0.2	0.6	0.2	-0.2
	H	0.4	0.4	0.2	0.6
	HL	0	0.2	0.8	1

[truncated: 1 more sheets: u200OE]
